# Supplementary material for: Safety and Efficacy of Ivermectin for the Prevention and Treatment of COVID-19: A Double-Blinded Randomized Placebo-Controlled Study
Source: Antibiotics (Basel). 2022 Jun 12;11(6):796. doi: 10.3390/antibiotics11060796 (PMC9219629; doi:10.3390/antibiotics11060796)
Supplement: Supplementary file 1 [file antibiotics-11-00796-s001.zip]

Archive with 3 entries (3 files):
- Study protocol Ivermectin COVID.pdf
- Supplementary Figure S1_Ivermectin.pdf
- Supplementary Tables S1-S5_Ivermectin COVID.pdf
